# Supplementary material for: Identification of a basement membrane-related genes signature with immune correlation in bladder urothelial carcinoma and verification in vitro
Source: BMC Cancer. 2023 Oct 23;23:1021. doi: 10.1186/s12885-023-11340-0 (PMC10591420; doi:10.1186/s12885-023-11340-0)
Supplement: Supplementary file 2 — Supplementary Material 2 [file 12885_2023_11340_MOESM2_ESM.xlsx]

## Sheet: Sheet1
							Table S1: The list of BM-related genes.
Gene
ACAN
ADAM10
ADAM17
ADAM9
ADAMTS10
ADAMTS13
ADAMTS17
ADAMTS18
ADAMTS2
ADAMTS3
AGRN
AMELX
AMTN
ANG
BGN
CD151
CERT1
COL12A1
COL13A1
COL17A1
COL18A1
COL2A1
COL4A1
COL4A2
COL4A3
COL4A4
COL4A5
COL4A6
COL5A1
COL6A1
COL6A2
COL6A3
COL7A1
COL8A2
COL9A1
COL9A2
COL9A3
COLQ
CST3
CTSA
CTSB
CTSD
DAG1
DCC
DCN
DDR2
ECM1
EFEMP1
EFEMP2
FBLN1
FBLN5
FBN1
FBN2
FGF9
FN1
FRAS1
FREM1
FREM2
GPC3
GPC4
GPC6
HMCN1
HSPG2
ITGA2B
ITGA3
ITGA6
ITGA7
ITGA8
ITGB2
ITGB3
ITGB4
ITGB6
LAMA1
LAMA2
LAMA3
LAMA4
LAMB1
LAMB2
LAMB3
LAMC2
LAMC3
LOXL1
MMP1
MMP14
MMP2
MMP21
MPZL2
MUSK
NTN1
P3H1
P3H2
PTPRF
PXDN
ROBO2
ROBO3
ROBO4
RPSA
SERPINF1
SMC3
SMOC1
SMOC2
SPARC
TENM3
TENM4
TGFB1
TGFB2
TGFBI
TIMP3
TLL1
TNC
USH2A
VCAN
ACHE
ADAMTS1
ADAMTS14
ADAMTS15
ADAMTS16
ADAMTS19
ADAMTS20
ADAMTS4
ADAMTS5
ADAMTS6
ADAMTS7
ADAMTS8
ADAMTS9
BCAN
CCDC80
CD44
COL14A1
COL15A1
COL28A1
COL8A1
CSPG4
DDR1
EGFL6
EGFLAM
EVA1A
EVA1B
EVA1C
FBLN2
FBN3
FMOD
FREM3
GPC1
GPC2
GPC5
HAPLN1
HAPLN2
HMCN2
ISLR
ITGA1
ITGA10
ITGA2
ITGA4
ITGA5
ITGA9
ITGAM
ITGAV
ITGAX
ITGB1
ITGB5
ITGB7
ITGB8
LAD1
LAMA5
LAMB4
LAMC1
LOXL2
LOXL4
LUM
MATN1
MATN2
MATN4
MEGF6
MEGF9
MEP1A
MEP1B
MMP17
MMP26
MMP7
MMRN2
NELL1
NELL2
NID1
NID2
NPNT
NTN4
OGN
OPTC
PAPLN
PHF13
PODN
POSTN
PTN
PXDNL
RECK
ROBO1
SDC1
SDC4
SEMA3B
SLIT1
SLIT2
SLIT3
SPARCL1
SPOCK1
SPOCK2
SPOCK3
SPON1
SPON2
TENM1
TENM2
THBS1
THBS2
THBS4
TIMP1
TIMP2
TINAG
TINAGL1
UNC5A
UNC5B
UNC5C
UNC5D
VTN
VWA1

## Sheet: Sheet2
							Table S2: Seven genes identified by Cox regression analysis.
id	coef
ADAMTS9	0.0041365
CSPG4	0.00222266
ECM1	0.00171605
FBN1	0.00264143
LAMA2	0.0527415
PXDNL	0.244538
SERPINF1	4.01457e-05

## Sheet: Sheet3
Table S3: All primer sequences used in this study.
ADAMTS9: Forward Primer: 5′- TTCGGCCAGCAGTTTCTATTT -3′
Reverse Primer: 5′- AACAGTGCTTGAGTTCCGCTT -3′
FBN1: Forward Primer: 5′- GCGGAAATCAGTGTATTGTCCC -3′
Reverse Primer: 5′- CAGTGTTGTATGGATCTGGAGC -3′
CSPG4: Forward Primer: 5′- CACACAGAGGAACCCTCGAT -3′
Reverse Primer: 5′- CTTCAGCGAGAGGAGCACTT -3′
PXDNL: Forward Primer: 5′- AGAGCCGGAGCAGATATTACC -3′
Reverse Primer: 5′- TCTACATCGCGGTCTGTACCT -3′
SERPINF1: Forward Primer: 5′- AAAAAGCTCTGTGCTGGCTG -3′
Reverse Primer: 5′- TCCAATGCAGAGGAGTAGCAC -3′
ECM1: Forward Primer: 5′- CAAATCTGCCTTCCTAACCG -3′
Reverse Primer: 5′- AAGCAGGAGAACCGAGCC -3′
LAMA2: Forward Primer: 5′- TGCTGTCCTGAATCTTGCTTC -3′
Reverse Primer: 5′- AGCATTTGTAATCGGGTGTCTC -3′
GAPDH: Forward Primer: 5′- GGAGCGAGATCCCTCCAAAAT -3′
Reverse Primer: 5′- GGCTGTTGTCATACTTCTCATGG -3′

## Sheet: Sheet4
							Table S4: The list of DEGs
Gene
ACAN
ADAM10
ADAMTS1
ADAMTS15
ADAMTS20
ADAMTS4
ADAMTS5
ADAMTS7
ADAMTS8
ADAMTS9
AGRN
CCDC80
COL14A1
COL2A1
COL4A4
COL4A6
COL6A2
COL7A1
CSPG4
DCN
DDR2
ECM1
EFEMP1
EVA1A
EVA1C
FBLN2
FBLN5
FBN1
FBN2
FGF9
FRAS1
FREM1
FREM3
GPC2
GPC3
GPC6
HAPLN1
HAPLN2
HMCN2
HSPG2
ITGA1
ITGA3
ITGA5
ITGA7
ITGA8
ITGA9
ITGB3
ITGB4
ITGB6
LAMA2
LAMA4
LAMC2
LAMC3
LOXL2
MATN2
MMP1
MMP14
MUSK
NTN1
OGN
OPTC
P3H1
PODN
PXDNL
RECK
SERPINF1
SLIT2
SLIT3
SMOC1
SMOC2
SPARCL1
SPON1
TENM2
THBS1
TIMP2
TINAGL1
UNC5C

## Sheet: Sheet5
Table S5: Clinical information of 412 BLCA patients
Id	futime	fustat	Age	Gender	Grade	Stage	T	M	N	Dataset	Tissue
TCGA-GU-AATP	1003	0	74	MALE	High Grade	Stage IV	T2	MX	N2	TCGA-BLCA	bladder urothelial carcinoma
TCGA-CF-A1HR	389	0	62	MALE	High Grade	Stage III	T3	M0	N0	TCGA-BLCA	bladder urothelial carcinoma
TCGA-GV-A3QK	832	0	56	FEMALE	High Grade	Stage IV	T4a	M0	N2	TCGA-BLCA	bladder urothelial carcinoma
TCGA-XF-A9SJ	98	1	83	MALE	High Grade	Stage IV	T3b	MX	N2	TCGA-BLCA	bladder urothelial carcinoma
TCGA-FD-A6TB	572	0	82	MALE	High Grade	Stage III	T3a	MX	N0	TCGA-BLCA	bladder urothelial carcinoma
TCGA-FD-A5C0	550	1	61	MALE	High Grade	Stage IV	T3a	MX	N2	TCGA-BLCA	bladder urothelial carcinoma
TCGA-XF-AAMX	206	1	87	FEMALE	High Grade	Stage III	T3b	MX	N0	TCGA-BLCA	bladder urothelial carcinoma
TCGA-E7-A6ME	731	0	75	MALE	High Grade	Stage II	T2b	M0	NX	TCGA-BLCA	bladder urothelial carcinoma
TCGA-FD-A3SS	391	1	66	MALE	High Grade	Stage IV	T4	MX	N3	TCGA-BLCA	bladder urothelial carcinoma
TCGA-DK-A3WW	633	0	57	MALE	High Grade	Stage III	T3	M0	N0	TCGA-BLCA	bladder urothelial carcinoma
TCGA-FD-A3SM	547	1	70	MALE	High Grade	Stage IV	T3a	M1	N2	TCGA-BLCA	bladder urothelial carcinoma
TCGA-UY-A78K	536	1	60	MALE	High Grade	Stage IV	unknow	MX	N2	TCGA-BLCA	bladder urothelial carcinoma
TCGA-XF-AAMQ	2177	0	59	FEMALE	High Grade	Stage II	T2a	MX	N0	TCGA-BLCA	bladder urothelial carcinoma
TCGA-UY-A9PD	542	0	80	MALE	High Grade	Stage III	T3a	MX	N0	TCGA-BLCA	bladder urothelial carcinoma
TCGA-MV-A51V	410	0	75	MALE	High Grade	Stage III	T3a	M0	N0	TCGA-BLCA	bladder urothelial carcinoma
TCGA-GV-A6ZA	691	0	54	MALE	High Grade	Stage II	T2b	MX	N0	TCGA-BLCA	bladder urothelial carcinoma
TCGA-R3-A69X	433	0	70	MALE	High Grade	Stage III	T3a	M0	N0	TCGA-BLCA	bladder urothelial carcinoma
TCGA-FJ-A3Z7	945	0	76	MALE	High Grade	Stage IV	T4a	MX	N2	TCGA-BLCA	bladder urothelial carcinoma
TCGA-E7-A7XN	428	0	66	MALE	High Grade	Stage III	T3	M0	N0	TCGA-BLCA	bladder urothelial carcinoma
TCGA-UY-A9PB	899	0	49	MALE	High Grade	Stage III	T3a	MX	N0	TCGA-BLCA	bladder urothelial carcinoma
TCGA-GU-AATO	324	1	75	MALE	High Grade	Stage IV	T4a	MX	N2	TCGA-BLCA	bladder urothelial carcinoma
TCGA-ZF-A9R2	642	0	75	MALE	High Grade	Stage II	T2b	M0	N0	TCGA-BLCA	bladder urothelial carcinoma
TCGA-DK-AA6U	578	0	64	MALE	unknow	Stage II	unknow	M0	N0	TCGA-BLCA	bladder urothelial carcinoma
TCGA-KQ-A41O	1538	0	84	MALE	High Grade	Stage IV	T3	M0	N1	TCGA-BLCA	bladder urothelial carcinoma
TCGA-ZF-A9R9	864	1	58	MALE	High Grade	Stage IV	T3b	MX	N2	TCGA-BLCA	bladder urothelial carcinoma
TCGA-FD-A62S	406	1	60	FEMALE	High Grade	Stage III	T3b	MX	N0	TCGA-BLCA	bladder urothelial carcinoma
TCGA-XF-AAN2	1869	1	73	MALE	High Grade	Stage II	T2b	MX	N0	TCGA-BLCA	bladder urothelial carcinoma
TCGA-GV-A3JW	649	0	74	MALE	High Grade	Stage II	T2	MX	NX	TCGA-BLCA	bladder urothelial carcinoma
TCGA-CF-A47X	384	0	60	MALE	Low Grade	Stage II	T2	M0	N0	TCGA-BLCA	bladder urothelial carcinoma
TCGA-FD-A43Y	474	1	65	MALE	High Grade	Stage III	T4	MX	N0	TCGA-BLCA	bladder urothelial carcinoma
TCGA-BT-A20V	154	1	59	FEMALE	High Grade	Stage IV	T4a	M0	N2	TCGA-BLCA	bladder urothelial carcinoma
TCGA-DK-A2HX	1420	1	80	FEMALE	High Grade	Stage IV	T3	M0	N2	TCGA-BLCA	bladder urothelial carcinoma
TCGA-S5-A6DX	56	1	83	MALE	High Grade	Stage IV	T4a	MX	N2	TCGA-BLCA	bladder urothelial carcinoma
TCGA-GC-A3YS	758	0	61	MALE	High Grade	Stage IV	T3a	MX	N1	TCGA-BLCA	bladder urothelial carcinoma
TCGA-LT-A5Z6	474	0	56	MALE	High Grade	Stage II	unknow	MX	NX	TCGA-BLCA	bladder urothelial carcinoma
TCGA-CU-A3KJ	562	0	75	MALE	High Grade	Stage III	T3b	M0	N0	TCGA-BLCA	bladder urothelial carcinoma
TCGA-CU-A72E	413	1	76	MALE	High Grade	Stage IV	T3b	M0	N2	TCGA-BLCA	bladder urothelial carcinoma
TCGA-FD-A5BY	251	0	63	FEMALE	High Grade	Stage III	T3a	MX	N0	TCGA-BLCA	bladder urothelial carcinoma
TCGA-CF-A8HY	345	0	59	MALE	High Grade	Stage II	T2	M0	N0	TCGA-BLCA	bladder urothelial carcinoma
TCGA-C4-A0F1	89	0	71	MALE	High Grade	Stage III	T3b	M0	N0	TCGA-BLCA	bladder urothelial carcinoma
TCGA-BL-A0C8	1219	0	73	MALE	High Grade	Stage I	T1	M0	NX	TCGA-BLCA	bladder urothelial carcinoma
TCGA-SY-A9G0	1008	1	82	MALE	High Grade	Stage IV	T4	M0	N1	TCGA-BLCA	bladder urothelial carcinoma
TCGA-DK-A3IL	413	1	79	FEMALE	High Grade	Stage IV	T3	M0	N2	TCGA-BLCA	bladder urothelial carcinoma
TCGA-FD-A3B6	1005	1	75	MALE	High Grade	Stage II	T2b	MX	N0	TCGA-BLCA	bladder urothelial carcinoma
TCGA-UY-A9PA	1072	0	48	MALE	High Grade	Stage III	T3a	MX	N0	TCGA-BLCA	bladder urothelial carcinoma
TCGA-XF-A9SU	182	1	74	FEMALE	High Grade	Stage IV	T3b	MX	N1	TCGA-BLCA	bladder urothelial carcinoma
TCGA-E7-A85H	394	0	64	MALE	High Grade	Stage III	T3	M0	N0	TCGA-BLCA	bladder urothelial carcinoma
TCGA-K4-A4AB	76	0	76	MALE	High Grade	Stage III	T4a	MX	N0	TCGA-BLCA	bladder urothelial carcinoma
TCGA-E7-A677	820	0	81	MALE	Low Grade	Stage II	T2b	M0	N0	TCGA-BLCA	bladder urothelial carcinoma
TCGA-XF-A9SK	486	1	65	MALE	High Grade	Stage IV	T3b	MX	N1	TCGA-BLCA	bladder urothelial carcinoma
TCGA-CF-A47W	368	0	42	MALE	Low Grade	Stage II	T2	M0	N0	TCGA-BLCA	bladder urothelial carcinoma
TCGA-CF-A47Y	373	0	55	MALE	Low Grade	Stage II	T2	M0	N0	TCGA-BLCA	bladder urothelial carcinoma
TCGA-5N-A9KI	76	1	76	FEMALE	High Grade	Stage III	T4	MX	NX	TCGA-BLCA	bladder urothelial carcinoma
TCGA-GV-A3JX	581	0	59	MALE	High Grade	Stage III	T3b	MX	N0	TCGA-BLCA	bladder urothelial carcinoma
TCGA-ZF-A9RG	1786	0	70	FEMALE	High Grade	Stage III	T3b	MX	N0	TCGA-BLCA	bladder urothelial carcinoma
TCGA-FD-A5BT	328	1	84	MALE	High Grade	Stage III	T3b	MX	N0	TCGA-BLCA	bladder urothelial carcinoma
TCGA-CF-A9FM	398	0	50	MALE	High Grade	Stage I	T1	M0	N0	TCGA-BLCA	bladder urothelial carcinoma
TCGA-H4-A2HQ	590	0	64	FEMALE	High Grade	Stage IV	unknow	M1	NX	TCGA-BLCA	bladder urothelial carcinoma
TCGA-ZF-AA5N	168	1	62	FEMALE	High Grade	Stage IV	T2	M1	NX	TCGA-BLCA	bladder urothelial carcinoma
TCGA-ZF-A9RC	2868	0	77	MALE	High Grade	Stage III	T3a	MX	N0	TCGA-BLCA	bladder urothelial carcinoma
TCGA-BL-A3JM	205	1	62	MALE	High Grade	Stage III	T3	M0	N0	TCGA-BLCA	bladder urothelial carcinoma
TCGA-FD-A5BR	813	0	57	MALE	High Grade	Stage II	T2b	MX	N0	TCGA-BLCA	bladder urothelial carcinoma
TCGA-4Z-AA7R	522	1	73	MALE	High Grade	Stage IV	T4b	M0	N0	TCGA-BLCA	bladder urothelial carcinoma
TCGA-YF-AA3M	415	0	57	MALE	High Grade	Stage II	T2a	MX	NX	TCGA-BLCA	bladder urothelial carcinoma
TCGA-ZF-A9RE	106	1	78	FEMALE	High Grade	Stage II	unknow	MX	unknow	TCGA-BLCA	bladder urothelial carcinoma
TCGA-DK-A3IQ	539	1	74	MALE	High Grade	Stage III	T3	M0	N0	TCGA-BLCA	bladder urothelial carcinoma
TCGA-E7-A6MF	750	0	37	MALE	Low Grade	Stage II	T2a	M0	NX	TCGA-BLCA	bladder urothelial carcinoma
TCGA-K4-A3WU	105	0	87	MALE	High Grade	Stage III	T4a	MX	N0	TCGA-BLCA	bladder urothelial carcinoma
TCGA-4Z-AA7N	1367	1	65	MALE	High Grade	Stage III	T3a	M0	N0	TCGA-BLCA	bladder urothelial carcinoma
TCGA-FD-A3SN	887	0	79	MALE	High Grade	Stage III	T3b	MX	N0	TCGA-BLCA	bladder urothelial carcinoma
TCGA-DK-A1A5	65	1	79	MALE	High Grade	Stage II	T2b	M0	N0	TCGA-BLCA	bladder urothelial carcinoma
TCGA-FD-A5BS	1639	0	68	MALE	High Grade	Stage III	T3b	MX	N0	TCGA-BLCA	bladder urothelial carcinoma
TCGA-2F-A9KQ	2886	0	69	MALE	High Grade	Stage III	T3a	M0	N0	TCGA-BLCA	bladder urothelial carcinoma
TCGA-E7-A3X6	904	1	70	MALE	Low Grade	Stage II	T2	M0	NX	TCGA-BLCA	bladder urothelial carcinoma
TCGA-K4-A54R	842	0	59	MALE	High Grade	Stage II	T2b	MX	N0	TCGA-BLCA	bladder urothelial carcinoma
TCGA-FD-A6TE	376	0	54	MALE	High Grade	Stage IV	T3a	MX	N2	TCGA-BLCA	bladder urothelial carcinoma
TCGA-BT-A3PH	142	1	76	MALE	High Grade	Stage IV	T3b	MX	N2	TCGA-BLCA	bladder urothelial carcinoma
TCGA-DK-AA6M	1582	0	64	FEMALE	High Grade	Stage II	T2	M0	N0	TCGA-BLCA	bladder urothelial carcinoma
TCGA-GV-A3QF	617	1	79	MALE	High Grade	Stage IV	T3b	MX	N2	TCGA-BLCA	bladder urothelial carcinoma
TCGA-DK-A6AV	1952	0	82	FEMALE	High Grade	Stage II	T2a	M0	N0	TCGA-BLCA	bladder urothelial carcinoma
TCGA-ZF-AA4R	1036	1	67	MALE	High Grade	Stage IV	T3a	MX	N1	TCGA-BLCA	bladder urothelial carcinoma
TCGA-DK-AA6T	572	0	63	MALE	High Grade	Stage II	unknow	M0	N0	TCGA-BLCA	bladder urothelial carcinoma
TCGA-4Z-AA7M	495	0	65	MALE	High Grade	Stage III	T3a	M0	N0	TCGA-BLCA	bladder urothelial carcinoma
TCGA-BT-A20Q	593	1	73	MALE	High Grade	Stage IV	T3b	M0	N2	TCGA-BLCA	bladder urothelial carcinoma
TCGA-G2-A2EO	1804	1	69	MALE	High Grade	Stage III	T3a	M0	N0	TCGA-BLCA	bladder urothelial carcinoma
TCGA-DK-A1AF	536	0	84	FEMALE	High Grade	Stage IV	T3	M0	N2	TCGA-BLCA	bladder urothelial carcinoma
TCGA-E7-A6MD	129	0	66	MALE	High Grade	Stage IV	T4a	M0	N1	TCGA-BLCA	bladder urothelial carcinoma
TCGA-FD-A5BX	173	1	82	MALE	High Grade	Stage IV	T3b	MX	N1	TCGA-BLCA	bladder urothelial carcinoma
TCGA-ZF-A9R4	921	0	83	MALE	High Grade	Stage II	T2	M0	NX	TCGA-BLCA	bladder urothelial carcinoma
TCGA-DK-A1A7	560	0	67	FEMALE	High Grade	Stage IV	T3	M0	N2	TCGA-BLCA	bladder urothelial carcinoma
TCGA-XF-A9T2	575	1	54	MALE	High Grade	Stage III	T3b	MX	N0	TCGA-BLCA	bladder urothelial carcinoma
TCGA-K4-A5RJ	539	0	75	MALE	High Grade	Stage II	T2b	MX	N0	TCGA-BLCA	bladder urothelial carcinoma
TCGA-K4-A5RH	276	0	69	MALE	High Grade	Stage III	T3a	MX	N0	TCGA-BLCA	bladder urothelial carcinoma
TCGA-4Z-AA7S	1064	1	66	MALE	High Grade	Stage III	T4a	M0	N0	TCGA-BLCA	bladder urothelial carcinoma
TCGA-GU-A42P	332	1	72	MALE	High Grade	Stage IV	T3a	M0	N1	TCGA-BLCA	bladder urothelial carcinoma
TCGA-BT-A20N	795	1	72	MALE	High Grade	Stage III	T3a	MX	N0	TCGA-BLCA	bladder urothelial carcinoma
TCGA-G2-A3IB	220	1	66	MALE	High Grade	Stage II	unknow	MX	NX	TCGA-BLCA	bladder urothelial carcinoma
TCGA-XF-AAMY	3011	0	78	MALE	High Grade	Stage III	T3b	MX	N0	TCGA-BLCA	bladder urothelial carcinoma
TCGA-XF-A9T8	418	1	64	MALE	High Grade	Stage III	T3b	MX	N0	TCGA-BLCA	bladder urothelial carcinoma
TCGA-FD-A3B4	510	1	55	FEMALE	High Grade	Stage III	T4a	MX	N0	TCGA-BLCA	bladder urothelial carcinoma
TCGA-BT-A42C	873	0	64	MALE	High Grade	Stage II	unknow	M0	N0	TCGA-BLCA	bladder urothelial carcinoma
TCGA-ZF-A9RF	1949	0	74	MALE	High Grade	Stage II	T1	M0	NX	TCGA-BLCA	bladder urothelial carcinoma
TCGA-BL-A5ZZ	377	0	80	FEMALE	High Grade	Stage III	T4a	MX	N0	TCGA-BLCA	bladder urothelial carcinoma
TCGA-4Z-AA7Y	1522	0	60	MALE	High Grade	Stage II	T2a	M0	N0	TCGA-BLCA	bladder urothelial carcinoma
TCGA-GV-A3QI	1110	0	47	MALE	High Grade	Stage III	T3b	MX	N0	TCGA-BLCA	bladder urothelial carcinoma
TCGA-E5-A4U1	1181	0	72	MALE	High Grade	Stage II	T2b	M0	N0	TCGA-BLCA	bladder urothelial carcinoma
TCGA-DK-AA74	1708	0	75	MALE	High Grade	Stage III	T3	M0	N0	TCGA-BLCA	bladder urothelial carcinoma
TCGA-4Z-AA7W	840	0	55	MALE	High Grade	Stage II	T2a	M0	N0	TCGA-BLCA	bladder urothelial carcinoma
TCGA-CU-A5W6	56	1	70	MALE	High Grade	Stage III	T4a	M0	N0	TCGA-BLCA	bladder urothelial carcinoma
TCGA-FD-A5BU	588	0	76	FEMALE	High Grade	Stage II	T2b	MX	N0	TCGA-BLCA	bladder urothelial carcinoma
TCGA-K4-AAQO	359	0	56	MALE	High Grade	Stage III	T3a	MX	N0	TCGA-BLCA	bladder urothelial carcinoma
TCGA-4Z-AA89	1029	0	60	MALE	High Grade	Stage IV	T4b	M0	N0	TCGA-BLCA	bladder urothelial carcinoma
TCGA-UY-A78M	690	1	81	FEMALE	High Grade	Stage IV	T2	MX	N2	TCGA-BLCA	bladder urothelial carcinoma
TCGA-DK-A2I2	237	1	63	FEMALE	High Grade	Stage IV	T3	M0	N3	TCGA-BLCA	bladder urothelial carcinoma
TCGA-XF-A9ST	128	1	68	MALE	High Grade	Stage III	T3b	MX	N0	TCGA-BLCA	bladder urothelial carcinoma
TCGA-4Z-AA81	1270	1	80	MALE	High Grade	Stage II	T2b	M0	N0	TCGA-BLCA	bladder urothelial carcinoma
TCGA-YC-A9TC	20	1	71	MALE	High Grade	Stage IV	unknow	M1	unknow	TCGA-BLCA	bladder urothelial carcinoma
TCGA-KQ-A41N	1604	0	73	MALE	High Grade	Stage III	T3b	M0	N0	TCGA-BLCA	bladder urothelial carcinoma
TCGA-E5-A2PC	1326	0	61	FEMALE	High Grade	Stage IV	T2b	MX	N1	TCGA-BLCA	bladder urothelial carcinoma
TCGA-DK-A1A3	665	1	60	MALE	High Grade	Stage IV	T3	M0	N2	TCGA-BLCA	bladder urothelial carcinoma
TCGA-XF-A8HG	467	1	69	MALE	High Grade	Stage III	T3b	MX	N0	TCGA-BLCA	bladder urothelial carcinoma
TCGA-FD-A3SL	712	1	60	MALE	High Grade	Stage IV	T4a	M1	N2	TCGA-BLCA	bladder urothelial carcinoma
TCGA-G2-A2EJ	1460	0	56	FEMALE	High Grade	Stage II	unknow	M0	N0	TCGA-BLCA	bladder urothelial carcinoma
TCGA-FD-A3SO	168	1	68	MALE	High Grade	Stage IV	T3a	MX	N1	TCGA-BLCA	bladder urothelial carcinoma
TCGA-FD-A62P	191	1	76	MALE	High Grade	Stage II	T2b	MX	N0	TCGA-BLCA	bladder urothelial carcinoma
TCGA-FD-A43X	110	0	84	MALE	High Grade	Stage II	T2a	MX	N0	TCGA-BLCA	bladder urothelial carcinoma
TCGA-DK-A6B6	1115	0	57	MALE	High Grade	Stage II	unknow	MX	NX	TCGA-BLCA	bladder urothelial carcinoma
TCGA-ZF-A9R7	665	0	76	FEMALE	High Grade	Stage II	unknow	M0	NX	TCGA-BLCA	bladder urothelial carcinoma
TCGA-XF-A8HI	544	1	57	FEMALE	High Grade	Stage IV	T2b	MX	N2	TCGA-BLCA	bladder urothelial carcinoma
TCGA-BT-A20X	251	1	56	MALE	High Grade	Stage IV	T4a	M0	N2	TCGA-BLCA	bladder urothelial carcinoma
TCGA-GV-A3QG		1	65	MALE	High Grade	Stage IV	T3a	MX	N3	TCGA-BLCA	bladder urothelial carcinoma
TCGA-G2-A2ES	1004	1	85	MALE	High Grade	Stage II	T3b	M0	N0	TCGA-BLCA	bladder urothelial carcinoma
TCGA-ZF-AA4N	88	1	74	MALE	High Grade	Stage II	unknow	unknow	unknow	TCGA-BLCA	bladder urothelial carcinoma
TCGA-GC-A3BM	651	1	70	MALE	High Grade	Stage II	T2b	M0	N0	TCGA-BLCA	bladder urothelial carcinoma
TCGA-DK-AA6W	415	1	78	MALE	High Grade	Stage II	T2	M0	N0	TCGA-BLCA	bladder urothelial carcinoma
TCGA-E7-A5KE	17	0	78	FEMALE	High Grade	Stage II	T2a	M0	N0	TCGA-BLCA	bladder urothelial carcinoma
TCGA-UY-A78L	1127	0	62	MALE	High Grade	Stage IV	unknow	MX	N1	TCGA-BLCA	bladder urothelial carcinoma
TCGA-E7-A97P	437	1	73	MALE	High Grade	Stage II	T2	M0	NX	TCGA-BLCA	bladder urothelial carcinoma
TCGA-XF-A9SH	1971	1	65	FEMALE	High Grade	Stage II	T2b	M0	N0	TCGA-BLCA	bladder urothelial carcinoma
TCGA-FT-A61P	337	0	76	MALE	High Grade	Stage IV	T3b	MX	N2	TCGA-BLCA	bladder urothelial carcinoma
TCGA-CU-A0YR	460	1	83	MALE	High Grade	Stage IV	T2	M0	N2	TCGA-BLCA	bladder urothelial carcinoma
TCGA-DK-AA77	618	0	61	MALE	High Grade	Stage II	T2a	M0	N0	TCGA-BLCA	bladder urothelial carcinoma
TCGA-CF-A9FH	-64	0	85	MALE	Low Grade	Stage II	T2	M0	N0	TCGA-BLCA	bladder urothelial carcinoma
TCGA-E7-A5KF	20	0	67	MALE	Low Grade	Stage II	T2a	M0	N0	TCGA-BLCA	bladder urothelial carcinoma
TCGA-DK-A2I6	2656	0	81	MALE	High Grade	Stage IV	T2b	M0	N1	TCGA-BLCA	bladder urothelial carcinoma
TCGA-CF-A5UA	365	0	67	MALE	Low Grade	Stage II	T2	M0	N0	TCGA-BLCA	bladder urothelial carcinoma
TCGA-DK-AA6X	467	0	63	MALE	High Grade	Stage II	unknow	M0	N0	TCGA-BLCA	bladder urothelial carcinoma
TCGA-GU-A762	232	1	87	MALE	High Grade	Stage IV	T4a	MX	N2	TCGA-BLCA	bladder urothelial carcinoma
TCGA-E7-A541	778	1	66	MALE	High Grade	Stage II	T2b	MX	N0	TCGA-BLCA	bladder urothelial carcinoma
TCGA-BT-A2LB	492	1	73	FEMALE	High Grade	Stage III	T3a	M0	N0	TCGA-BLCA	bladder urothelial carcinoma
TCGA-XF-A9T6	64	0	88	FEMALE	High Grade	Stage III	T3b	MX	N0	TCGA-BLCA	bladder urothelial carcinoma
TCGA-DK-A3IV	294	1	60	MALE	High Grade	Stage II	unknow	M0	NX	TCGA-BLCA	bladder urothelial carcinoma
TCGA-GD-A3OP	64	0	84	FEMALE	High Grade	Stage IV	T4a	MX	N2	TCGA-BLCA	bladder urothelial carcinoma
TCGA-C4-A0F7	62	1	77	MALE	High Grade	Stage IV	T4b	M0	N2	TCGA-BLCA	bladder urothelial carcinoma
TCGA-FD-A3B5	272	1	86	MALE	High Grade	Stage IV	T2b	MX	N1	TCGA-BLCA	bladder urothelial carcinoma
TCGA-FD-A3SJ	739	1	59	MALE	High Grade	Stage IV	T2b	MX	N2	TCGA-BLCA	bladder urothelial carcinoma
TCGA-FD-A3SQ	1423	1	62	MALE	High Grade	Stage IV	T3a	MX	N2	TCGA-BLCA	bladder urothelial carcinoma
TCGA-FD-A43U	636	0	70	MALE	High Grade	Stage IV	T4a	MX	N2	TCGA-BLCA	bladder urothelial carcinoma
TCGA-GV-A40E	261	1	75	MALE	High Grade	Stage II	unknow	MX	NX	TCGA-BLCA	bladder urothelial carcinoma
TCGA-KQ-A41P	1094	0	76	MALE	High Grade	Stage IV	T3b	M1	N3	TCGA-BLCA	bladder urothelial carcinoma
TCGA-XF-AAN1	941	1	75	FEMALE	High Grade	Stage III	T4a	M0	N0	TCGA-BLCA	bladder urothelial carcinoma
TCGA-XF-A8HH	57	1	61	FEMALE	High Grade	Stage IV	T3b	M0	N2	TCGA-BLCA	bladder urothelial carcinoma
TCGA-XF-A8HC	200	1	79	MALE	High Grade	Stage IV	T3a	MX	N2	TCGA-BLCA	bladder urothelial carcinoma
TCGA-C4-A0EZ	273	1	69	FEMALE	High Grade	Stage IV	T3a	M1	N1	TCGA-BLCA	bladder urothelial carcinoma
TCGA-ZF-AA56	259	1	79	FEMALE	High Grade	Stage III	T4a	MX	N0	TCGA-BLCA	bladder urothelial carcinoma
TCGA-UY-A78N	2641	1	80	MALE	High Grade	Stage IV	T2	MX	N1	TCGA-BLCA	bladder urothelial carcinoma
TCGA-PQ-A6FI	372	0	70	MALE	High Grade	Stage II	T2a	MX	N0	TCGA-BLCA	bladder urothelial carcinoma
TCGA-CU-A0YN	393	1	60	MALE	High Grade	Stage III	T3a	M0	N0	TCGA-BLCA	bladder urothelial carcinoma
TCGA-GD-A2C5	812	0	53	FEMALE	High Grade	Stage IV	T3a	MX	N2	TCGA-BLCA	bladder urothelial carcinoma
TCGA-E5-A4TZ	467	1	64	MALE	High Grade	Stage IV	T4b	MX	N2	TCGA-BLCA	bladder urothelial carcinoma
TCGA-XF-A8HF	2954	1	80	MALE	High Grade	Stage III	T3a	M0	N0	TCGA-BLCA	bladder urothelial carcinoma
TCGA-GU-AATQ	213	1	68	MALE	High Grade	Stage III	T3b	MX	N0	TCGA-BLCA	bladder urothelial carcinoma
TCGA-DK-A3WX	321	1	67	FEMALE	High Grade	Stage III	T3	M0	N0	TCGA-BLCA	bladder urothelial carcinoma
TCGA-G2-AA3F	893	0	77	MALE	High Grade	Stage IV	T3	M0	N1	TCGA-BLCA	bladder urothelial carcinoma
TCGA-XF-AAMR	2790	0	48	MALE	High Grade	Stage III	T3b	MX	N0	TCGA-BLCA	bladder urothelial carcinoma
TCGA-BT-A3PJ	789	0	76	MALE	High Grade	Stage III	T3b	M0	N0	TCGA-BLCA	bladder urothelial carcinoma
TCGA-XF-AAMH	344	1	80	MALE	High Grade	Stage IV	T3b	MX	N1	TCGA-BLCA	bladder urothelial carcinoma
TCGA-XF-AAMT	90	1	75	FEMALE	High Grade	Stage IV	T3b	MX	N2	TCGA-BLCA	bladder urothelial carcinoma
TCGA-CF-A47T	385	1	58	FEMALE	Low Grade	Stage II	T2	M0	N0	TCGA-BLCA	bladder urothelial carcinoma
TCGA-XF-A9SP	454	1	59	MALE	High Grade	Stage III	T3b	MX	N0	TCGA-BLCA	bladder urothelial carcinoma
TCGA-ZF-AA58	1649	0	61	FEMALE	High Grade	Stage IV	T3a	MX	N2	TCGA-BLCA	bladder urothelial carcinoma
TCGA-CF-A7I0	368	0	54	MALE	Low Grade	Stage II	T2	M0	N0	TCGA-BLCA	bladder urothelial carcinoma
TCGA-CF-A47V	379	0	52	MALE	High Grade	Stage II	T2	M0	N0	TCGA-BLCA	bladder urothelial carcinoma
TCGA-XF-A9T0	799	0	68	MALE	High Grade	Stage III	T3b	MX	N0	TCGA-BLCA	bladder urothelial carcinoma
TCGA-G2-A3VY	536	0	66	MALE	High Grade	Stage II	unknow	unknow	unknow	TCGA-BLCA	bladder urothelial carcinoma
TCGA-BT-A20U	455	1	70	FEMALE	High Grade	Stage III	T3a	M0	N0	TCGA-BLCA	bladder urothelial carcinoma
TCGA-XF-AAN5	2293	0	61	FEMALE	High Grade	Stage III	T3b	MX	N0	TCGA-BLCA	bladder urothelial carcinoma
TCGA-E7-A4IJ	674	1	56	MALE	High Grade	Stage II	T2b	M0	NX	TCGA-BLCA	bladder urothelial carcinoma
TCGA-ZF-AA4W	1830	0	56	MALE	High Grade	Stage III	T3b	MX	N0	TCGA-BLCA	bladder urothelial carcinoma
TCGA-YC-A8S6	293	0	71	MALE	High Grade	Stage II	T2a	MX	N0	TCGA-BLCA	bladder urothelial carcinoma
TCGA-FD-A6TA	1912	0	58	MALE	High Grade	Stage IV	T3b	MX	N2	TCGA-BLCA	bladder urothelial carcinoma
TCGA-UY-A8OD	3432	0	68	FEMALE	High Grade	Stage II	T2b	MX	N0	TCGA-BLCA	bladder urothelial carcinoma
TCGA-GC-A3RC	484	0	59	MALE	High Grade	Stage II	T2b	M0	N0	TCGA-BLCA	bladder urothelial carcinoma
TCGA-4Z-AA83	2024	0	52	MALE	High Grade	Stage II	T2a	M0	N0	TCGA-BLCA	bladder urothelial carcinoma
TCGA-4Z-AA7Q	510	1	79	MALE	High Grade	Stage III	T3a	M0	NX	TCGA-BLCA	bladder urothelial carcinoma
TCGA-BT-A2LA	522	0	54	MALE	High Grade	Stage III	T3a	M0	N0	TCGA-BLCA	bladder urothelial carcinoma
TCGA-GV-A3QH	258	1	67	MALE	High Grade	Stage II	unknow	MX	NX	TCGA-BLCA	bladder urothelial carcinoma
TCGA-DK-AA6S	5050	0	60	MALE	High Grade	Stage III	T3b	M0	N0	TCGA-BLCA	bladder urothelial carcinoma
TCGA-SY-A9G5	1186	0	66	MALE	High Grade	Stage III	T4a	M0	N0	TCGA-BLCA	bladder urothelial carcinoma
TCGA-FD-A43S	455	0	71	FEMALE	High Grade	Stage III	T3b	MX	N0	TCGA-BLCA	bladder urothelial carcinoma
TCGA-BT-A2LD	623	1	78	FEMALE	High Grade	Stage IV	T3a	M0	N1	TCGA-BLCA	bladder urothelial carcinoma
TCGA-GD-A3OS	638	0	54	FEMALE	High Grade	Stage II	unknow	MX	NX	TCGA-BLCA	bladder urothelial carcinoma
TCGA-DK-AA71	415	0	71	MALE	High Grade	Stage II	T2b	M0	N0	TCGA-BLCA	bladder urothelial carcinoma
TCGA-XF-AAMF	329	1	68	MALE	High Grade	Stage IV	T4	MX	N2	TCGA-BLCA	bladder urothelial carcinoma
TCGA-LC-A66R	466	0	78	MALE	High Grade	Stage IV	T4a	MX	N2	TCGA-BLCA	bladder urothelial carcinoma
TCGA-2F-A9KR	3183	1	59	FEMALE	High Grade	Stage III	T3a	M0	N0	TCGA-BLCA	bladder urothelial carcinoma
TCGA-CF-A27C	425	0	52	MALE	High Grade	Stage III	T3	M0	N0	TCGA-BLCA	bladder urothelial carcinoma
TCGA-FD-A3SP	783	0	60	MALE	High Grade	Stage III	T3b	MX	N0	TCGA-BLCA	bladder urothelial carcinoma
TCGA-FD-A3SR	602	1	68	MALE	High Grade	Stage IV	T4a	MX	N2	TCGA-BLCA	bladder urothelial carcinoma
TCGA-DK-AA6Q	413	1	61	FEMALE	High Grade	Stage IV	T3	M0	N1	TCGA-BLCA	bladder urothelial carcinoma
TCGA-BL-A13I	223	1	57	FEMALE	High Grade	Stage III	T3	M0	N0	TCGA-BLCA	bladder urothelial carcinoma
TCGA-BT-A42E	1108	0	74	MALE	High Grade	Stage III	T3a	M0	N0	TCGA-BLCA	bladder urothelial carcinoma
TCGA-E7-A519	508	0	72	MALE	High Grade	Stage II	T2b	M0	NX	TCGA-BLCA	bladder urothelial carcinoma
TCGA-4Z-AA7O	512	0	64	MALE	High Grade	Stage II	T2a	M0	N0	TCGA-BLCA	bladder urothelial carcinoma
TCGA-XF-AAN7	565	1	60	MALE	High Grade	Stage IV	T3a	MX	N1	TCGA-BLCA	bladder urothelial carcinoma
TCGA-4Z-AA87	1454	0	72	MALE	High Grade	Stage III	T4a	M0	N0	TCGA-BLCA	bladder urothelial carcinoma
TCGA-DK-A1A6	2020	0	53	MALE	High Grade	Stage IV	T2a	M0	N1	TCGA-BLCA	bladder urothelial carcinoma
TCGA-XF-A9SW	362	1	85	MALE	High Grade	Stage IV	T3b	MX	N2	TCGA-BLCA	bladder urothelial carcinoma
TCGA-FD-A6TI	294	1	73	MALE	High Grade	Stage IV	T4b	MX	N1	TCGA-BLCA	bladder urothelial carcinoma
TCGA-GC-A6I1	0	0	90	FEMALE	High Grade	Stage II	T2b	MX	N0	TCGA-BLCA	bladder urothelial carcinoma
TCGA-DK-A1AA	578	0	57	MALE	High Grade	Stage III	T3	M0	N0	TCGA-BLCA	bladder urothelial carcinoma
TCGA-BT-A20P	544	1	81	FEMALE	High Grade	Stage III	T3a	M0	N0	TCGA-BLCA	bladder urothelial carcinoma
TCGA-XF-AAML	232	1	75	MALE	High Grade	Stage II	T2b	MX	N0	TCGA-BLCA	bladder urothelial carcinoma
TCGA-G2-AA3D	2139	0	60	MALE	High Grade	Stage IV	T3	M0	N2	TCGA-BLCA	bladder urothelial carcinoma
TCGA-K4-A3WV	646	0	77	FEMALE	High Grade	Stage II	T2b	MX	N0	TCGA-BLCA	bladder urothelial carcinoma
TCGA-4Z-AA84	460	0	61	MALE	High Grade	Stage IV	T3a	M1	N2	TCGA-BLCA	bladder urothelial carcinoma
TCGA-ZF-A9R3	949	1	53	FEMALE	High Grade	Stage II	T2	M0	NX	TCGA-BLCA	bladder urothelial carcinoma
TCGA-DK-A1AB	508	1	74	FEMALE	High Grade	Stage IV	T4a	M0	N2	TCGA-BLCA	bladder urothelial carcinoma
TCGA-XF-A8HB	1370	0	50	FEMALE	High Grade	Stage II	T2b	MX	N0	TCGA-BLCA	bladder urothelial carcinoma
TCGA-K4-A4AC	278	1	83	MALE	High Grade	Stage II	T2b	MX	N0	TCGA-BLCA	bladder urothelial carcinoma
TCGA-DK-A3IS	1529	0	68	MALE	High Grade	Stage II	T2a	M0	N0	TCGA-BLCA	bladder urothelial carcinoma
TCGA-CF-A5U8	399	0	59	MALE	Low Grade	Stage II	T2	M0	N0	TCGA-BLCA	bladder urothelial carcinoma
TCGA-UY-A9PF	117	0	77	MALE	High Grade	Stage IV	T3a	MX	N2	TCGA-BLCA	bladder urothelial carcinoma
TCGA-BT-A3PK	303	1	80	MALE	High Grade	Stage II	T2b	MX	N0	TCGA-BLCA	bladder urothelial carcinoma
TCGA-KQ-A41R	1350	0	80	FEMALE	High Grade	Stage II	T2	MX	N0	TCGA-BLCA	bladder urothelial carcinoma
TCGA-XF-A9SG	1479	0	81	MALE	High Grade	Stage II	T2a	MX	N0	TCGA-BLCA	bladder urothelial carcinoma
TCGA-FD-A43N	699	0	76	MALE	High Grade	Stage III	T3a	MX	N0	TCGA-BLCA	bladder urothelial carcinoma
TCGA-GV-A40G	580	0	77	MALE	High Grade	Stage II	T2a	MX	N0	TCGA-BLCA	bladder urothelial carcinoma
TCGA-ZF-A9RM	1455	0	70	MALE	High Grade	Stage II	T0	MX	N0	TCGA-BLCA	bladder urothelial carcinoma
TCGA-BT-A42F	864	0	64	MALE	High Grade	Stage IV	T4a	MX	N1	TCGA-BLCA	bladder urothelial carcinoma
TCGA-4Z-AA86	311	1	66	MALE	High Grade	Stage IV	T3a	M0	N1	TCGA-BLCA	bladder urothelial carcinoma
TCGA-ZF-A9R0	680	1	82	MALE	High Grade	Stage III	T3b	M0	NX	TCGA-BLCA	bladder urothelial carcinoma
TCGA-C4-A0F6	700	0	82	FEMALE	High Grade	Stage III	T3b	M0	N0	TCGA-BLCA	bladder urothelial carcinoma
TCGA-XF-A9SX	719	1	63	FEMALE	High Grade	Stage IV	T3b	MX	N2	TCGA-BLCA	bladder urothelial carcinoma
TCGA-XF-AAMW	253	1	79	FEMALE	High Grade	Stage IV	T2b	unknow	N0	TCGA-BLCA	bladder urothelial carcinoma
TCGA-GU-A764	610	0	66	MALE	High Grade	Stage II	T2b	MX	N0	TCGA-BLCA	bladder urothelial carcinoma
TCGA-DK-AA6R	5041	0	68	MALE	High Grade	Stage IV	T4	M0	N1	TCGA-BLCA	bladder urothelial carcinoma
TCGA-CF-A47S	333	0	41	MALE	Low Grade	Stage II	T2	M0	N0	TCGA-BLCA	bladder urothelial carcinoma
TCGA-4Z-AA80	19	1	73	MALE	High Grade	Stage II	T2a	M0	N0	TCGA-BLCA	bladder urothelial carcinoma
TCGA-ZF-AA5H	897	0	60	FEMALE	High Grade	Stage IV	T3b	M0	N2	TCGA-BLCA	bladder urothelial carcinoma
TCGA-GU-A766	480	0	62	MALE	High Grade	Stage II	T2a	MX	N0	TCGA-BLCA	bladder urothelial carcinoma
TCGA-XF-A9T5	2027	0	78	FEMALE	High Grade	Stage IV	T3a	MX	N1	TCGA-BLCA	bladder urothelial carcinoma
TCGA-DK-A1AE	491	0	84	MALE	High Grade	Stage III	T3	M0	N0	TCGA-BLCA	bladder urothelial carcinoma
TCGA-ZF-A9RD	408	1	75	FEMALE	High Grade	Stage IV	T3a	MX	N2	TCGA-BLCA	bladder urothelial carcinoma
TCGA-ZF-AA52	1077	1	70	MALE	High Grade	Stage III	T3a	MX	NX	TCGA-BLCA	bladder urothelial carcinoma
TCGA-HQ-A5NE	370	1	57	MALE	High Grade	Stage III	T3	M0	N0	TCGA-BLCA	bladder urothelial carcinoma
TCGA-CF-A9FF	361	0	52	MALE	High Grade	Stage II	T2	M0	N0	TCGA-BLCA	bladder urothelial carcinoma
TCGA-UY-A78P	2380	0	78	FEMALE	High Grade	Stage II	T2	MX	N0	TCGA-BLCA	bladder urothelial carcinoma
TCGA-DK-A6B2	477	0	70	MALE	High Grade	Stage IV	T3	M0	N1	TCGA-BLCA	bladder urothelial carcinoma
TCGA-G2-AA3B	2008	0	75	FEMALE	High Grade	Stage II	T2	M0	N0	TCGA-BLCA	bladder urothelial carcinoma
TCGA-XF-A9T4	495	1	48	MALE	High Grade	Stage IV	T2b	MX	N1	TCGA-BLCA	bladder urothelial carcinoma
TCGA-BT-A20W	254	1	71	MALE	High Grade	Stage II	T2b	M0	N0	TCGA-BLCA	bladder urothelial carcinoma
TCGA-G2-A2EC	696	1	58	FEMALE	High Grade	Stage II	unknow	M0	N0	TCGA-BLCA	bladder urothelial carcinoma
TCGA-GU-A763	997	0	72	MALE	High Grade	Stage III	T4	M0	N0	TCGA-BLCA	bladder urothelial carcinoma
TCGA-DK-A1AC	3981	0	72	MALE	High Grade	Stage III	T3b	M0	N0	TCGA-BLCA	bladder urothelial carcinoma
TCGA-CF-A3MG	369	0	48	MALE	Low Grade	Stage II	T2	M0	N0	TCGA-BLCA	bladder urothelial carcinoma
TCGA-ZF-A9RL	2703	0	61	MALE	High Grade	Stage II	unknow	MX	unknow	TCGA-BLCA	bladder urothelial carcinoma
TCGA-BT-A42B	534	1	59	MALE	High Grade	Stage IV	T3a	MX	N1	TCGA-BLCA	bladder urothelial carcinoma
TCGA-G2-A2EL	819	1	77	MALE	High Grade	Stage II	unknow	M0	N0	TCGA-BLCA	bladder urothelial carcinoma
TCGA-FJ-A871	272	1	49	MALE	High Grade	Stage III	T3b	MX	NX	TCGA-BLCA	bladder urothelial carcinoma
TCGA-XF-AAMG	3364	0	49	MALE	High Grade	Stage III	T4a	MX	N0	TCGA-BLCA	bladder urothelial carcinoma
TCGA-GC-A3I6	630	1	45	MALE	High Grade	Stage III	T3a	M0	N0	TCGA-BLCA	bladder urothelial carcinoma
TCGA-DK-A2I4	3835	0	79	MALE	High Grade	Stage III	T3b	M0	N0	TCGA-BLCA	bladder urothelial carcinoma
TCGA-UY-A8OC	0	1	90	MALE	High Grade	Stage IV	T4	MX	N1	TCGA-BLCA	bladder urothelial carcinoma
TCGA-BT-A20O	370	1	75	MALE	High Grade	Stage III	T3a	MX	N0	TCGA-BLCA	bladder urothelial carcinoma
TCGA-DK-A6AW	1621	0	70	MALE	High Grade	Stage II	T2a	M0	N0	TCGA-BLCA	bladder urothelial carcinoma
TCGA-BT-A20R	154	1	79	FEMALE	High Grade	Stage IV	T3b	M0	N1	TCGA-BLCA	bladder urothelial carcinoma
TCGA-BT-A0S7	200	1	75	MALE	High Grade	Stage III	T4a	MX	N0	TCGA-BLCA	bladder urothelial carcinoma
TCGA-HQ-A2OF	1947	0	52	FEMALE	High Grade	Stage III	T3b	M0	N0	TCGA-BLCA	bladder urothelial carcinoma
TCGA-CF-A3MI	370	0	62	MALE	Low Grade	Stage II	T2	M0	N0	TCGA-BLCA	bladder urothelial carcinoma
TCGA-FJ-A3ZE	324	1	65	MALE	High Grade	Stage IV	unknow	M1	N3	TCGA-BLCA	bladder urothelial carcinoma
TCGA-GD-A6C6	67	0	64	MALE	High Grade	Stage III	T3a	MX	N0	TCGA-BLCA	bladder urothelial carcinoma
TCGA-FD-A6TG	93	1	73	MALE	High Grade	Stage IV	T3a	MX	N2	TCGA-BLCA	bladder urothelial carcinoma
TCGA-DK-A3IM	248	1	76	MALE	High Grade	Stage III	T3	M0	N0	TCGA-BLCA	bladder urothelial carcinoma
TCGA-KQ-A41S	35	0	87	FEMALE	High Grade	Stage III	T4a	MX	NX	TCGA-BLCA	bladder urothelial carcinoma
TCGA-XF-AAN4	823	1	77	FEMALE	High Grade	Stage III	T3b	MX	N0	TCGA-BLCA	bladder urothelial carcinoma
TCGA-ZF-AA53	1761	0	60	MALE	High Grade	Stage II	T2	M0	NX	TCGA-BLCA	bladder urothelial carcinoma
TCGA-GU-A767	144	1	81	MALE	High Grade	Stage IV	T3b	MX	N2	TCGA-BLCA	bladder urothelial carcinoma
TCGA-E7-A7DU	28	0	73	MALE	Low Grade	Stage III	T3	M0	N0	TCGA-BLCA	bladder urothelial carcinoma
TCGA-ZF-AA51	1714	0	69	FEMALE	High Grade	Stage II	T2	M0	NX	TCGA-BLCA	bladder urothelial carcinoma
TCGA-FD-A6TF	69	1	80	FEMALE	High Grade	Stage IV	T3b	M1	N2	TCGA-BLCA	bladder urothelial carcinoma
TCGA-FD-A43P	832	0	74	MALE	High Grade	Stage II	T2a	MX	N0	TCGA-BLCA	bladder urothelial carcinoma
TCGA-GC-A3WC	540	0	80	FEMALE	High Grade	Stage III	T3	MX	N0	TCGA-BLCA	bladder urothelial carcinoma
TCGA-FD-A3NA	1845	0	60	MALE	High Grade	Stage II	T2b	MX	N0	TCGA-BLCA	bladder urothelial carcinoma
TCGA-DK-A6B1	2049	0	67	MALE	High Grade	Stage II	T2a	M0	N0	TCGA-BLCA	bladder urothelial carcinoma
TCGA-ZF-A9RN	615	1	67	FEMALE	High Grade	Stage III	T3b	M0	NX	TCGA-BLCA	bladder urothelial carcinoma
TCGA-ZF-AA4T	599	1	65	MALE	High Grade	Stage IV	T4	MX	N2	TCGA-BLCA	bladder urothelial carcinoma
TCGA-DK-AA76	366	0	64	FEMALE	High Grade	Stage II	unknow	M0	N0	TCGA-BLCA	bladder urothelial carcinoma
TCGA-CF-A1HS	382	0	75	FEMALE	High Grade	Stage III	T3	M0	N0	TCGA-BLCA	bladder urothelial carcinoma
TCGA-GC-A4ZW	15	0	71	MALE	High Grade	Stage III	T3a	M0	N0	TCGA-BLCA	bladder urothelial carcinoma
TCGA-ZF-A9R5	1090	0	59	MALE	High Grade	Stage III	T3	M0	N0	TCGA-BLCA	bladder urothelial carcinoma
TCGA-GU-A42R	577	1	68	MALE	High Grade	Stage IV	T4a	MX	N2	TCGA-BLCA	bladder urothelial carcinoma
TCGA-BL-A13J	81	1	65	MALE	High Grade	Stage IV	T4	M0	N2	TCGA-BLCA	bladder urothelial carcinoma
TCGA-DK-AA6L	1163	1	48	MALE	High Grade	Stage IV	T3	MX	N1	TCGA-BLCA	bladder urothelial carcinoma
TCGA-DK-A1AD	3420	0	69	MALE	High Grade	Stage IV	T3b	M0	N2	TCGA-BLCA	bladder urothelial carcinoma
TCGA-4Z-AA82	1556	1	59	MALE	High Grade	Stage IV	T2a	M0	N1	TCGA-BLCA	bladder urothelial carcinoma
TCGA-G2-A3IE	612	1	51	MALE	High Grade	Stage II	unknow	MX	NX	TCGA-BLCA	bladder urothelial carcinoma
TCGA-DK-AA6P	457	0	72	FEMALE	High Grade	Stage II	unknow	M0	N0	TCGA-BLCA	bladder urothelial carcinoma
TCGA-G2-A2EF	1884	0	50	MALE	High Grade	Stage II	unknow	M0	N0	TCGA-BLCA	bladder urothelial carcinoma
TCGA-XF-A8HE	3817	0	47	MALE	High Grade	Stage III	T3b	MX	N0	TCGA-BLCA	bladder urothelial carcinoma
TCGA-XF-A9SL	2020	1	69	MALE	High Grade	Stage IV	T3a	MX	N2	TCGA-BLCA	bladder urothelial carcinoma
TCGA-XF-A9SZ	859	1	79	MALE	High Grade	Stage IV	T3b	MX	N2	TCGA-BLCA	bladder urothelial carcinoma
TCGA-YF-AA3L	364	0	47	FEMALE	High Grade	Stage II	T2b	MX	N0	TCGA-BLCA	bladder urothelial carcinoma
TCGA-S5-AA26	503	0	46	MALE	High Grade	Stage III	T3a	MX	N0	TCGA-BLCA	bladder urothelial carcinoma
TCGA-C4-A0F0	59	0	60	MALE	High Grade	Stage II	T2b	M0	N0	TCGA-BLCA	bladder urothelial carcinoma
TCGA-DK-A3IT	648	0	62	MALE	High Grade	Stage III	T3	M0	N0	TCGA-BLCA	bladder urothelial carcinoma
TCGA-ZF-AA54	590	1	71	MALE	High Grade	Stage III	T3	MX	NX	TCGA-BLCA	bladder urothelial carcinoma
TCGA-E7-A97Q	246	1	60	FEMALE	High Grade	Stage IV	T4a	MX	N3	TCGA-BLCA	bladder urothelial carcinoma
TCGA-HQ-A5ND	274	1	78	MALE	High Grade	Stage IV	T3b	M0	N1	TCGA-BLCA	bladder urothelial carcinoma
TCGA-CF-A9FL	565	1	85	MALE	High Grade	Stage III	T3b	M0	N0	TCGA-BLCA	bladder urothelial carcinoma
TCGA-G2-AA3C	211	1	66	MALE	High Grade	Stage IV	T3b	M0	N1	TCGA-BLCA	bladder urothelial carcinoma
TCGA-FD-A6TC	187	0	79	FEMALE	High Grade	Stage III	T4a	MX	N0	TCGA-BLCA	bladder urothelial carcinoma
TCGA-FD-A6TK	330	0	60	MALE	High Grade	Stage III	T3a	MX	N0	TCGA-BLCA	bladder urothelial carcinoma
TCGA-XF-A8HD	2964	0	77	MALE	High Grade	Stage III	T3a	MX	N0	TCGA-BLCA	bladder urothelial carcinoma
TCGA-DK-A3X2	547	1	85	MALE	High Grade	Stage IV	T3	M0	N2	TCGA-BLCA	bladder urothelial carcinoma
TCGA-GC-A6I3	0	0	90	FEMALE	High Grade	Stage IV	T3a	MX	N1	TCGA-BLCA	bladder urothelial carcinoma
TCGA-FD-A3N5	685	1	69	MALE	High Grade	Stage II	T2b	MX	N0	TCGA-BLCA	bladder urothelial carcinoma
TCGA-XF-A9SI	2423	0	73	FEMALE	High Grade	Stage II	T2b	MX	N0	TCGA-BLCA	bladder urothelial carcinoma
TCGA-FT-A3EE	99	1	80	FEMALE	High Grade	Stage III	T4a	MX	N0	TCGA-BLCA	bladder urothelial carcinoma
TCGA-CU-A3YL	906	0	67	MALE	High Grade	Stage III	T4a	M0	N0	TCGA-BLCA	bladder urothelial carcinoma
TCGA-UY-A8OB	2109	0	63	MALE	High Grade	Stage IV	T3a	MX	N1	TCGA-BLCA	bladder urothelial carcinoma
TCGA-5N-A9KM	530	1	73	FEMALE	High Grade	Stage III	T4a	MX	N0	TCGA-BLCA	bladder urothelial carcinoma
TCGA-2F-A9KT	2352	0	83	MALE	High Grade	Stage II	T2b	M0	N0	TCGA-BLCA	bladder urothelial carcinoma
TCGA-FD-A5BV	163	1	47	FEMALE	High Grade	Stage III	T3b	MX	N0	TCGA-BLCA	bladder urothelial carcinoma
TCGA-GC-A3RB	582	0	54	MALE	High Grade	Stage III	T3b	M0	N0	TCGA-BLCA	bladder urothelial carcinoma
TCGA-DK-A2I1	546	0	73	FEMALE	High Grade	Stage II	T2b	M0	N0	TCGA-BLCA	bladder urothelial carcinoma
TCGA-FD-A3B7	122	1	66	MALE	High Grade	Stage III	T3a	MX	N0	TCGA-BLCA	bladder urothelial carcinoma
TCGA-FD-A62N	82	0	69	MALE	High Grade	Stage III	T3b	MX	N0	TCGA-BLCA	bladder urothelial carcinoma
TCGA-E7-A3Y1	163	0	57	MALE	Low Grade	Stage II	unknow	M0	N0	TCGA-BLCA	bladder urothelial carcinoma
TCGA-DK-A3X1	2009	0	78	FEMALE	High Grade	Stage III	T3	M0	N0	TCGA-BLCA	bladder urothelial carcinoma
TCGA-KQ-A41Q	361	0	89	MALE	High Grade	Stage III	T3b	MX	N0	TCGA-BLCA	bladder urothelial carcinoma
TCGA-E7-A4XJ	68	1	66	MALE	High Grade	Stage II	T2	M0	N0	TCGA-BLCA	bladder urothelial carcinoma
TCGA-K4-A83P	495	0	77	MALE	unknow	Stage IV	T4a	MX	N1	TCGA-BLCA	bladder urothelial carcinoma
TCGA-K4-A5RI	356	1	67	FEMALE	High Grade	Stage III	T3a	MX	N0	TCGA-BLCA	bladder urothelial carcinoma
TCGA-DK-A1AG	475	0	65	MALE	High Grade	Stage III	T3	M0	N0	TCGA-BLCA	bladder urothelial carcinoma
TCGA-ZF-AA4X	2044	0	56	MALE	High Grade	Stage II	T2	M0	NX	TCGA-BLCA	bladder urothelial carcinoma
TCGA-2F-A9KO	734	1	63	MALE	High Grade	Stage IV	T3	M0	N1	TCGA-BLCA	bladder urothelial carcinoma
TCGA-GU-A42Q	344	1	67	MALE	High Grade	Stage III	T3b	M0	N0	TCGA-BLCA	bladder urothelial carcinoma
TCGA-YC-A89H	573	0	78	FEMALE	High Grade	Stage II	unknow	MX	unknow	TCGA-BLCA	bladder urothelial carcinoma
TCGA-K4-A3WS	761	0	66	MALE	High Grade	Stage III	T3a	MX	N0	TCGA-BLCA	bladder urothelial carcinoma
TCGA-GC-A3OO	481	0	79	MALE	High Grade	Stage II	T2b	M0	N0	TCGA-BLCA	bladder urothelial carcinoma
TCGA-XF-A9SY	640	0	60	FEMALE	High Grade	Stage IV	T3b	MX	N2	TCGA-BLCA	bladder urothelial carcinoma
TCGA-CF-A3MF	383	0	34	MALE	Low Grade	Stage III	T3	M0	N0	TCGA-BLCA	bladder urothelial carcinoma
TCGA-FD-A6TH	131	1	63	MALE	High Grade	Stage IV	T3	MX	N2	TCGA-BLCA	bladder urothelial carcinoma
TCGA-DK-A6B0	2330	0	61	MALE	High Grade	Stage II	T2b	M0	N0	TCGA-BLCA	bladder urothelial carcinoma
TCGA-LT-A8JT	641	0	69	FEMALE	High Grade	Stage II	T2a	M0	N0	TCGA-BLCA	bladder urothelial carcinoma
TCGA-XF-AAN8	118	1	74	FEMALE	High Grade	Stage III	T3b	MX	N0	TCGA-BLCA	bladder urothelial carcinoma
TCGA-XF-A9T3	68	0	69	FEMALE	High Grade	Stage IV	T3b	MX	N2	TCGA-BLCA	bladder urothelial carcinoma
TCGA-DK-A3IU	706	1	58	MALE	High Grade	Stage II	T2b	M0	N0	TCGA-BLCA	bladder urothelial carcinoma
TCGA-ZF-AA4V	1806	0	66	MALE	High Grade	Stage III	T3b	M0	N0	TCGA-BLCA	bladder urothelial carcinoma
TCGA-XF-AAMZ	1348	1	81	FEMALE	High Grade	Stage IV	T3a	MX	N2	TCGA-BLCA	bladder urothelial carcinoma
TCGA-E7-A8O8	13	0	59	MALE	High Grade	Stage II	T2	M0	N0	TCGA-BLCA	bladder urothelial carcinoma
TCGA-FD-A62O	216	1	74	MALE	High Grade	Stage IV	T3a	MX	N2	TCGA-BLCA	bladder urothelial carcinoma
TCGA-XF-A9SV	388	1	82	MALE	High Grade	Stage IV	T4a	M1	N2	TCGA-BLCA	bladder urothelial carcinoma
TCGA-ZF-AA5P	372	0	65	MALE	High Grade	Stage IV	T2b	M0	N2	TCGA-BLCA	bladder urothelial carcinoma
TCGA-PQ-A6FN	507	0	78	FEMALE	High Grade	Stage III	T3a	MX	N0	TCGA-BLCA	bladder urothelial carcinoma
TCGA-E7-A7PW	416	0	63	MALE	High Grade	Stage III	T3a	M0	NX	TCGA-BLCA	bladder urothelial carcinoma
TCGA-E7-A678	798	0	55	MALE	Low Grade	Stage III	T3	M0	N0	TCGA-BLCA	bladder urothelial carcinoma
TCGA-2F-A9KW	254	1	67	FEMALE	High Grade	Stage III	T3b	MX	N0	TCGA-BLCA	bladder urothelial carcinoma
TCGA-UY-A78O	2312	0	75	FEMALE	High Grade	Stage II	T2	MX	N0	TCGA-BLCA	bladder urothelial carcinoma
TCGA-DK-A3IN	250	1	72	MALE	High Grade	Stage III	T4a	M0	N0	TCGA-BLCA	bladder urothelial carcinoma
TCGA-FD-A5C1	1792	0	61	FEMALE	High Grade	Stage III	T3b	MX	N0	TCGA-BLCA	bladder urothelial carcinoma
TCGA-XF-AAN0	1718	1	68	MALE	High Grade	Stage IV	T4a	M0	N2	TCGA-BLCA	bladder urothelial carcinoma
TCGA-CF-A8HX	345	0	55	FEMALE	High Grade	Stage II	T2	M0	N0	TCGA-BLCA	bladder urothelial carcinoma
TCGA-GD-A3OQ	95	0	48	MALE	High Grade	Stage IV	T4a	MX	N1	TCGA-BLCA	bladder urothelial carcinoma
TCGA-FJ-A3Z9	385	1	72	MALE	High Grade	unknow	TX	M0	N0	TCGA-BLCA	bladder urothelial carcinoma
TCGA-GC-A3RD	428	0	83	FEMALE	High Grade	Stage III	T3a	M0	N0	TCGA-BLCA	bladder urothelial carcinoma
TCGA-ZF-AA4U	262	1	70	MALE	High Grade	Stage III	T4a	MX	NX	TCGA-BLCA	bladder urothelial carcinoma
TCGA-FJ-A3ZF	524	0	73	MALE	High Grade	Stage III	unknow	M0	N0	TCGA-BLCA	bladder urothelial carcinoma
TCGA-E7-A7DV	37	0	44	MALE	High Grade	Stage IV	T4	MX	N3	TCGA-BLCA	bladder urothelial carcinoma
TCGA-XF-AAME	2828	1	64	FEMALE	High Grade	Stage II	T2b	MX	N0	TCGA-BLCA	bladder urothelial carcinoma
TCGA-CU-A0YO	149	1	84	MALE	High Grade	Stage IV	T3a	MX	N2	TCGA-BLCA	bladder urothelial carcinoma
TCGA-G2-A2EK	485	0	57	MALE	High Grade	Stage II	unknow	M0	N0	TCGA-BLCA	bladder urothelial carcinoma
TCGA-DK-A3IK	146	1	87	MALE	High Grade	Stage IV	T3	M0	N2	TCGA-BLCA	bladder urothelial carcinoma
TCGA-UY-A9PH	1561	0	73	MALE	High Grade	Stage II	T2b	MX	N0	TCGA-BLCA	bladder urothelial carcinoma
TCGA-E7-A8O7	466	0	52	MALE	Low Grade	Stage II	T2	M0	N0	TCGA-BLCA	bladder urothelial carcinoma
TCGA-CF-A3MH	398	0	75	MALE	Low Grade	Stage II	T2	M0	N0	TCGA-BLCA	bladder urothelial carcinoma
TCGA-FD-A5BZ	835	1	77	FEMALE	High Grade	Stage IV	T3a	MX	N1	TCGA-BLCA	bladder urothelial carcinoma
TCGA-FD-A3B3	974	1	74	FEMALE	High Grade	Stage III	T3	MX	N0	TCGA-BLCA	bladder urothelial carcinoma
TCGA-GV-A3JZ	603	0	55	MALE	High Grade	Stage IV	T4a	MX	N3	TCGA-BLCA	bladder urothelial carcinoma
TCGA-HQ-A2OE	1174	0	69	MALE	unknow	unknow	T2a	MX	N2	TCGA-BLCA	bladder urothelial carcinoma
TCGA-BT-A0YX	400	1	70	FEMALE	High Grade	Stage III	T3b	M0	N0	TCGA-BLCA	bladder urothelial carcinoma
TCGA-XF-AAMJ	1670	1	70	MALE	High Grade	Stage III	T3b	M0	N0	TCGA-BLCA	bladder urothelial carcinoma
TCGA-CU-A3QU	158	0	58	MALE	High Grade	Stage IV	T2b	M0	N1	TCGA-BLCA	bladder urothelial carcinoma
TCGA-XF-A9SM	1048	0	76	MALE	High Grade	Stage III	T3b	MX	N0	TCGA-BLCA	bladder urothelial carcinoma
TCGA-K4-A6FZ	55	0	75	FEMALE	High Grade	Stage III	T3a	MX	N0	TCGA-BLCA	bladder urothelial carcinoma
TCGA-BT-A20T	453	1	63	MALE	High Grade	Stage IV	T3b	M0	N1	TCGA-BLCA	bladder urothelial carcinoma
TCGA-ZF-A9R1	773	0	81	MALE	High Grade	Stage IV	T3b	M0	N1	TCGA-BLCA	bladder urothelial carcinoma
TCGA-DK-A3WY	4967	0	67	FEMALE	High Grade	Stage III	T3	M0	N0	TCGA-BLCA	bladder urothelial carcinoma
TCGA-2F-A9KP	364	1	66	MALE	High Grade	Stage IV	T3a	MX	N2	TCGA-BLCA	bladder urothelial carcinoma
TCGA-K4-A6MB	469	0	64	MALE	High Grade	Stage IV	T3b	MX	N1	TCGA-BLCA	bladder urothelial carcinoma
TCGA-DK-A6B5	1542	0	45	MALE	High Grade	Stage IV	T4a	M0	N2	TCGA-BLCA	bladder urothelial carcinoma
TCGA-XF-AAN3	2625	0	76	MALE	High Grade	Stage IV	T3b	MX	N2	TCGA-BLCA	bladder urothelial carcinoma
TCGA-FD-A3B8	384	0	56	MALE	High Grade	Stage II	T2b	MX	N0	TCGA-BLCA	bladder urothelial carcinoma
TCGA-BT-A20J	579	1	75	MALE	High Grade	Stage II	T2b	MX	N0	TCGA-BLCA	bladder urothelial carcinoma
TCGA-FD-A6TD	386	1	77	MALE	High Grade	Stage III	T3a	MX	N0	TCGA-BLCA	bladder urothelial carcinoma
TCGA-H4-A2HO	46	0	53	MALE	High Grade	Stage III	T4a	MX	N0	TCGA-BLCA	bladder urothelial carcinoma
TCGA-GV-A3JV	434	1	66	MALE	High Grade	Stage IV	T3b	MX	N1	TCGA-BLCA	bladder urothelial carcinoma
TCGA-UY-A9PE	189	0	86	MALE	High Grade	Stage IV	T2b	MX	N2	TCGA-BLCA	bladder urothelial carcinoma
TCGA-FD-A3N6	851	0	43	FEMALE	High Grade	Stage II	T2b	MX	N0	TCGA-BLCA	bladder urothelial carcinoma
TCGA-GD-A76B	224	0	86	FEMALE	High Grade	Stage II	T2b	MX	N0	TCGA-BLCA	bladder urothelial carcinoma
TCGA-DK-AA75	340	1	82	MALE	High Grade	Stage III	T3	M0	N0	TCGA-BLCA	bladder urothelial carcinoma
